# Supplementary material for: Membrane Damage Elicits an Immunomodulatory Program in Staphylococcus aureus
Source: PLoS Pathog. 2010 Mar 12;6(3):e1000802. doi: 10.1371/journal.ppat.1000802 (PMC2837406; doi:10.1371/journal.ppat.1000802)
Supplement: Table S1 — Primers used for real time RT-PCR analysis. (0.03 MB XLS) [file ppat.1000802.s002.xls]

## Sheet: Table S1
Table S1. Primers used for real time RT-PCR analysis.
Transcript	Primer Name	Sequence
16S	16S-1088-Fw	5′- TGAGATGTTGGGTTAAGTCCCGCA-3′
	16S-1275-Rv	5′-CGGTTTCGCTGCCCTTTGTATTGT-3′
ssl7	ssl7-12-Fw	5′-AACGTTAGCTAAAGCAACATTGGC-3′
	ssl7-91-Rv	5′-TTGCTTGAACTGCTTGGCCTTCTG-3′
ssl1	ssl1-500-Fw	5′-GAACGTGCGATTAAACAACACGGC-3′
	ssl1-643-Rv	5′-CGTCGATTGACTCACCCATACGTT-3′
ssl2	ssl2-385-Fw	5′-GCTGTCGACCTAATAGCAGAAGCA-3′
	ssl2-560-Rv	5′-CCTGTACTCATTTCACCGTAAAGACC-3′
lukS	lukS-851-Fw	5′-TTCCCAATATCATCCGGTGCTG-3′
	lukS-1000-Rev	5′-GTTATCAGCAGCAACGACTCAAGC-3′
hlgA	hlgA-453-Fw	5′-AATCGGAGGCAGTGGCTCATTCAA-3′
	hlgA-641-Rev	5′-GGACCAGTTGGGTCTTGTGCAAAT-3′
hlgC	hlgC-431-Fw	5′-TCGGTGGTAATTTCCAATCAGCCC-3′
	hlgC-583-Rev	5′-CGAATGAATTCGCTTTGACGCCC-3′
