# Supplementary material for: Membrane Damage Elicits an Immunomodulatory Program in Staphylococcus aureus
Source: PLoS Pathog. 2010 Mar 12;6(3):e1000802. doi: 10.1371/journal.ppat.1000802 (PMC2837406; doi:10.1371/journal.ppat.1000802)
Supplement: Table S2 — Proteins significantly changed in the culture supernatants of (ΔhrtA + hemin)compared to (ΔhrtA- hemin). (0.05 MB XLS) [file ppat.1000802.s003.xls]

## Sheet: Table S2
Table. S2. Proteins significantly changed in the culture supernatants of (ΔhrtA+ hemin) compared to (ΔhrtA- hemin).
		ΔhrtA - hemin		ΔhrtA + hemin
Protein1	Description2	Mean3	SD4	Mean3	SD4	p value5	ΔhrtA+hemin/ΔhrtA-hemin6
gi|150373034	|dbj|BAF66294.1| conserved hypothetical protein	2.3259	1.69562	11.1026	2.60782	0.00811935	4.77345
gi|150373374	|dbj|BAF66634.1| conserved hypothetical protein	183.77	24.8361	238.335	22.1557	0.0468846	1.29692
gi|150373400	|dbj|BAF66660.1| exotoxin NM1	20.4205	1.86849	218.731	21.3307	8.83104e-05	10.7114
gi|150373401	|dbj|BAF66661.1| exotoxin NM2	14.8082	1.38721	55.9172	16.4025	0.0123932	3.7761
gi|150373402	|dbj|BAF66662.1| exotoxin NM3	7.31436	2.10679	29.7372	5.40073	0.00258278	4.06559
gi|150373403	|dbj|BAF66663.1| exotoxin NM4	12.5233	3.71087	77.8928	18.5106	0.00388886	6.21984
gi|150373404	|dbj|BAF66664.1| exotoxin NM5	2.05586	2.69454	28.5197	7.11894	0.00383131	13.8724
gi|150373406	|dbj|BAF66666.1| exotoxin NM7	104.857	14.8951	366.291	33.7829	0.000253828	3.49323
gi|150373407	|dbj|BAF66667.1| exotoxin NM8	8.42521	1.17116	34.1606	9.32868	0.0090301	4.05457
gi|150373408	|dbj|BAF66668.1| exotoxin NM9	5.76605	1.44064	53.0609	15.048	0.00562095	9.2023
gi|150373409	|dbj|BAF66669.1| exotoxin NM10	12.4088	1.36687	41.7785	11.768	0.0127074	3.36684
gi|150373414	|dbj|BAF66674.1| conserved hypothetical protein	4.50141	1.22502	8.55885	1.49469	0.0220334	1.90137
gi|150373770	|dbj|BAF67030.1| extracellular matrix and plasma binding protein	78.6536	3.46537	216.754	22.5005	0.000463951	2.75581
gi|150373842	|dbj|BAF67102.1| glycerophosphoryl diester phosphodiesterase	12.6925	0.982328	23.325	1.80068	0.000851731	1.8377
gi|150374078	|dbj|BAF67338.1| conserved hypothetical protein	10.1633	1.58647	16.4542	0.413224	0.0026603	1.61899
gi|150374081	|dbj|BAF67341.1| conserved hypothetical protein	18.6585	3.21354	96.2795	5.40075	2.82341e-05	5.16008
gi|150374088	|dbj|BAF67348.1| conserved hypothetical protein	22.6114	3.57737	59.1262	7.34409	0.00149932	2.61488
gi|150374089	|dbj|BAF67349.1| conserved hypothetical protein	2.6985	3.01966	9.81246	1.44913	0.021226	3.63626
gi|150375411	|dbj|BAF68671.1| fibronectin binding protein A precursor	1.61839	0.550791	6.93107	1.13964	0.00190183	4.2827
gi|151220605	|ref|YP_001331427.1| exotoxin NM6	3.57004	0.490656	59.0642	12.1938	0.00140474	16.5444
gi|151220614	|ref|YP_001331436.1| conserved hypothetical protein	4.50141	1.22502	8.55885	1.49469	0.0220334	1.90137
gi|150373053	|dbj|BAF66313.1| conserved hypothetical protein	58.7767	5.97899	14.4289	2.0243	0.000261752	0.245487
gi|150373071	|dbj|BAF66331.1| siderophore compound ABC transporter binding protein	5.8857	0.681232	1.97691	0.110234	0.000605164	0.335884
gi|150373178	|dbj|BAF66438.1| coagulase precursor	26.2618	4.3187	8.28139	1.94102	0.00276572	0.31534
gi|150373261	|dbj|BAF66521.1| 5'-nucleotidase	149.877	14.4024	92.9998	1.53732	0.00244122	0.620508
gi|150373274	|dbj|BAF66534.1| truncated triacylglycerol lipase precursor	45.2467	3.92557	36.477	2.20714	0.0279702	0.806181
gi|150373376	|dbj|BAF66636.1| conserved hypothetical protein	9.34633	1.85769	3.59239	0.967667	0.00891843	0.384364
gi|150373487	|dbj|BAF66747.1| cysteine synthase homolog	6.15914	0.969577	0.325383	0.563579	0.000840273	0.0528292
gi|150373597	|dbj|BAF66857.1| conserved hypothetical protein	137.861	26.6138	55.9581	10.4201	0.00768742	0.405904
gi|150373646	|dbj|BAF66906.1| secretory antigen SsaA-like protein	11.7816	1.83302	5.24348	1.39982	0.00798639	0.445056
gi|150373667	|dbj|BAF66927.1| MarR family regulatory protein	3.49997	1.19476	0.627023	1.08604	0.0368618	0.179151
gi|150373753	|dbj|BAF67013.1| glyceraldehyde 3-phosphate dehydrogenase 1	19.742	2.84945	9.12565	2.696	0.00939448	0.462244
gi|150373755	|dbj|BAF67015.1| triosephosphate isomerase	8.40472	0.927506	1.33802	0.657862	0.000422364	0.159198
gi|150373772	|dbj|BAF67032.1| thermonuclease precursor	24.1102	1.7563	15.7678	3.65491	0.0235153	0.653991
gi|150373934	|dbj|BAF67194.1| bifunctional autolysin precursor	58.2537	3.56795	14.7666	1.0223	3.48079e-05	0.253488
gi|150374052	|dbj|BAF67312.1| iron-regulated heme-iron binding protein IsdB	15.326	3.72918	1.3622	1.61486	0.00399955	0.0888816
gi|150374053	|dbj|BAF67313.1| iron-regulated heme-iron binding protein IsdA	38.1067	3.16522	10.4395	2.46009	0.000280622	0.273954
gi|150374055	|dbj|BAF67315.1| iron-transporting membrane protein	3.86397	0.668917	0.349562	0.60546	0.00251598	0.0904671
gi|150374056	|dbj|BAF67316.1| iron compound ABC transporter	5.53194	0.572795	0	0	7.48372e-05	0
gi|150374085	|dbj|BAF67345.1| alpha-hemolysin precursor	45.7338	4.22175	28.4612	4.71236	0.00911392	0.622324
gi|150374229	|dbj|BAF67489.1| glutamine synthetase	4.25707	1.67171	0.627023	1.08604	0.0343836	0.14729
gi|150374262	|dbj|BAF67522.1| conserved hypothetical protein	9.61977	1.41096	3.60426	0.403157	0.00207822	0.374672
gi|150374616	|dbj|BAF67876.1| universal stress protein family protein	4.49117	0.536269	0	0	0.000131331	0
gi|150374619	|dbj|BAF67879.1| thiol peroxidase	1.89183	0.760209	0	0	0.0125429	0
gi|150374636	|dbj|BAF67896.1| haptoglobin-binding surface anchored protein	1.54832	0.870353	0	0	0.0368871	0
gi|150374730	|dbj|BAF67990.1| leukocidin LukD precursor	56.3516	3.93805	17.287	5.41603	0.000539881	0.306771
gi|150374731	|dbj|BAF67991.1| leukocidin LukE precursor	52.5509	2.68353	20.842	3.74917	0.0002845	0.396606
gi|150374859	|dbj|BAF68119.1| staphopain thiol proteinase	7.83735	1.28292	0.674945	0.585644	0.000921229	0.086119
gi|150374889	|dbj|BAF68149.1| chemotaxis-inhibiting protein CHIPS	168.711	20.0221	107.599	9.46731	0.00878044	0.637773
gi|150374939	|dbj|BAF68199.1| leukocidin/hemolysin toxin family F subunit	99.7748	13.999	33.1133	3.43835	0.00131778	0.33188
gi|150374940	|dbj|BAF68200.1| leukocidin/hemolysin toxin family S subunit	211.623	13.7278	87.3826	2.24096	0.000101881	0.412915
gi|150374943	|dbj|BAF68203.1| iron compound ABC transporter	6.6223	3.23259	0.638894	0.553585	0.0341853	0.0964761
gi|150375055	|dbj|BAF68315.1| conserved hypothetical protein	4.90475	0.567693	2.32647	0.710675	0.00798854	0.474331
gi|150375098	|dbj|BAF68358.1| alkaline shock protein 23	8.75848	0.447255	0.940534	1.62905	0.00131411	0.107386
gi|150375132	|dbj|BAF68392.1| 50S ribosomal protein L13	6.31977	2.8344	1.30197	0.502826	0.039196	0.206015
gi|150375140	|dbj|BAF68400.1| 30S ribosomal protein S13	1.9619	0.227077	0.638894	0.553585	0.0186224	0.325651
gi|150375145	|dbj|BAF68405.1| 50S ribosomal protein L15	4.57148	1.66073	1.32615	1.15356	0.0498245	0.290091
gi|150375159	|dbj|BAF68419.1| 50S ribosomal protein L22	4.82443	1.51944	1.65153	0.594813	0.0280955	0.342326
gi|150375327	|dbj|BAF68587.1| 2,3-bisphosphoglycerate-dependent phosphoglycerate mutase	13.036	0.9914	0	0	2.20172e-05	0
gi|150375329	|dbj|BAF68589.1| immunoglobulin G-binding protein Sbi	38.4399	4.34208	24.2906	5.35908	0.0237314	0.631911
gi|150375330	|dbj|BAF68590.1| gamma-hemolysin component A	131.644	5.74013	78.3994	17.6288	0.00762838	0.595543
gi|150375331	|dbj|BAF68591.1| gamma-hemolysin component C	141.168	3.73797	46.4311	19.3868	0.00114491	0.328907
gi|150375332	|dbj|BAF68592.1| gamma hemolysin	126.754	5.90426	58.1242	13.9132	0.00141243	0.458558
gi|150375376	|dbj|BAF68636.1| oligopeptide permease	5.82587	0.618045	1.30197	0.502826	0.000599501	0.22348
gi|150375460	|dbj|BAF68720.1| ATP-dependent Clp protease	1.67822	0.717002	0	0	0.0154243	0
gi|150375511	|dbj|BAF68771.1| L-lactate dehydrogenase 2	22.9447	4.58616	6.8594	2.31503	0.00560528	0.298954
gi|150375515	|dbj|BAF68775.1| fructose-bisphosphate aldolase class-I	2.58909	0.485532	0	0	0.000763817	0
gi|150375555	|dbj|BAF68815.1| N-acetylmuramoyl-L-alanine amidase domain protein	17.6759	5.22256	4.25547	1.3584	0.0125704	0.240749
gi|150375581	|dbj|BAF68841.1| lipase precursor	25.2551	1.4348	13.1995	1.30426	0.0004216	0.522646
gi|151220271	|ref|YP_001331094.1| siderophore compound ABC transporter binding protein	5.8857	0.681232	1.97691	0.110234	0.000605164	0.335884
gi|151222321	|ref|YP_001333143.1| truncated MHC class II analog protein	80.4325	16.1631	18.5762	6.26917	0.00348303	0.230954
1 Protein ID in NCBI for S. aureus strain Newman.
2 Protein function based on BLAST searches for S. aureus strain Newman.
3 Mean of the number of spectra detected in the three samples analyzed for this condition.
4 Standard deviation among the number of the spectra detected in the three samples analyzed for this condition.
5 p-value as obtained by applying Student's t-test.
6 Ratio of the mean of number of spectra detected in the presence of hemin to that in its absence.
