# Supplementary material for: Membrane Damage Elicits an Immunomodulatory Program in Staphylococcus aureus
Source: PLoS Pathog. 2010 Mar 12;6(3):e1000802. doi: 10.1371/journal.ppat.1000802 (PMC2837406; doi:10.1371/journal.ppat.1000802)
Supplement: Table S3 — Proteins significantly changed in the culture supernatants of (WT + gramicidin) compared to (WT - gramicidin). (0.05 MB XLS) [file ppat.1000802.s004.xls]

## Sheet: Table S3
Table. S3. Proteins significantly changed in the culture supernatants of (WT + gramicidin) compared to (WT - gramicidin).
		WT - gramicidin		WT + gramicidin
Protein1	Description2	Mean3	SD4	Mean3	SD4	p value5	WT+gramicidin/WT-gramicidin6
gi|150373067	|dbj|BAF66327.1| immunoglobulin G binding protein A precursor (protein A)	3.72891	2.52399	14.8737	3.35917	0.0100755	3.98874
gi|150373071	|dbj|BAF66331.1| siderophore compound ABC transporter binding protein	2.73976	0.611799	9.23315	3.82078	0.0438279	3.37005
gi|150373089	|dbj|BAF66349.1| superoxide dismutase	2.05019	1.00752	9.21716	2.33139	0.0081157	4.49576
gi|150373376	|dbj|BAF66636.1| conserved hypothetical protein	6.50855	0.731332	9.50847	1.17846	0.0200098	1.46092
gi|150373400	|dbj|BAF66660.1| exotoxin NM1	42.7774	2.93735	109.97	12.6307	0.000853031	2.57075
gi|150373401	|dbj|BAF66661.1| exotoxin NM2	19.5363	3.12418	43.2893	8.01965	0.00877451	2.21584
gi|150373403	|dbj|BAF66663.1| exotoxin NM4	22.2255	1.94784	48.9113	6.3512	0.00224248	2.20068
gi|150373404	|dbj|BAF66664.1| exotoxin NM5	6.48459	1.06794	19.0169	2.35691	0.00110481	2.93264
gi|150373406	|dbj|BAF66666.1| exotoxin NM7	100.863	5.50251	309.724	17.0769	3.57135e-05	3.07073
gi|150373409	|dbj|BAF66669.1| exotoxin NM10	16.4331	1.31078	20.3761	1.01141	0.0145535	1.23994
gi|150373412	|dbj|BAF66672.1| exotoxin NM11	8.56136	0.773099	12.8857	0.771079	0.00236482	1.5051
gi|150373514	|dbj|BAF66774.1| 50S ribosomal protein L7	1.71598	0.611806	9.53679	1.45441	0.00101128	5.55764
gi|150373520	|dbj|BAF66780.1| 30S ribosomal protein S7	2.39226	0.57538	7.14243	1.14409	0.00301777	2.98564
gi|150373753	|dbj|BAF67013.1| glyceraldehyde 3-phosphate dehydrogenase 1	3.77946	1.27518	13.9874	4.25228	0.0163642	3.7009
gi|150373755	|dbj|BAF67015.1| triosephosphate isomerase	2.37635	1.52445	19.4172	3.29514	0.00124541	8.17102
gi|150373770	|dbj|BAF67030.1| extracellular matrix and plasma binding protein	96.1825	5.12727	108.006	2.47365	0.0228145	1.12292
gi|150373961	|dbj|BAF67221.1| histidine-containing phosphocarrier protein	4.45574	0.689624	22.736	1.07202	1.5592e-05	5.10262
gi|150374069	|dbj|BAF67329.1| thioredoxin	4.10562	0.0844888	12.5741	2.22566	0.00275296	3.06265
gi|150374079	|dbj|BAF67339.1| formyl peptide receptor-like 1 inhibitory protein	25.6656	2.82485	48.4003	9.05826	0.0142598	1.88581
gi|150374081	|dbj|BAF67341.1| conserved hypothetical protein	32.8874	4.27997	47.5085	1.15775	0.00464702	1.44458
gi|150374160	|dbj|BAF67420.1| 30S ribosomal protein S16	2.05281	0.0422444	8.16164	1.16244	0.000810034	3.97584
gi|150374179	|dbj|BAF67439.1| elongation factor Ts (EF-Ts)	8.86617	2.45779	26.2622	6.41231	0.0118044	2.96206
gi|150374325	|dbj|BAF67585.1| major cold-shock protein CspA	2.05281	0.0422444	13.039	6.30584	0.0392576	6.35177
gi|150374394	|dbj|BAF67654.1| DNA-binding protein HU	4.11629	1.10028	12.8697	2.07917	0.00298216	3.12653
gi|150375055	|dbj|BAF68315.1| conserved hypothetical protein	1.71336	0.603214	5.77344	0.59442	0.00114865	3.36966
gi|150375098	|dbj|BAF68358.1| alkaline shock protein 23	4.80848	1.65366	9.49431	2.01265	0.0356734	1.97449
gi|150375146	|dbj|BAF68406.1| 50S ribosomal protein L30	2.05281	0.0422444	7.78353	2.4099	0.0146342	3.79165
gi|150375159	|dbj|BAF68419.1| 50S ribosomal protein L22	2.05281	0.0422444	8.83106	0.620778	4.64632e-05	4.30194
gi|150375327	|dbj|BAF68587.1| 2,3-bisphosphoglycerate-dependent phosphoglycerate mutase	2.05281	0.0422444	25.1322	2.39084	7.50233e-05	12.2428
gi|150375511	|dbj|BAF68771.1| L-lactate dehydrogenase 2	2.0661	1.07061	5.78144	1.62512	0.0297455	2.79824
gi|151220271	|ref|YP_001331094.1| siderophore compound ABC transporter binding protein	2.73976	0.611799	9.23315	3.82078	0.0438279	3.37005
gi|151220605	|ref|YP_001331427.1| exotoxin NM6	6.53775	3.25142	20.4426	3.32524	0.0066129	3.12685
gi|150373053	|dbj|BAF66313.1| conserved hypothetical protein	55.8505	7.22336	31.2234	0.70593	0.0041877	0.559053
gi|150373178	|dbj|BAF66438.1| coagulase precursor	29.474	5.49344	18.7176	2.15095	0.0342504	0.635055
gi|150373261	|dbj|BAF66521.1| 5'-nucleotidase	148.276	12.9336	119.01	10.7777	0.0395169	0.802627
gi|150373274	|dbj|BAF66534.1| truncated triacylglycerol lipase precursor	53.782	8.60901	33.1769	5.8422	0.026529	0.616877
gi|150373414	|dbj|BAF66674.1| conserved hypothetical protein	9.57709	0.554985	5.07387	0.851183	0.00154883	0.529792
gi|150373441	|dbj|BAF66701.1| N-acetylmuramoyl-L-alanine amidase aaa precursor	7.2088	1.94396	2.02425	0.963808	0.0143924	0.280803
gi|150373597	|dbj|BAF66857.1| conserved hypothetical protein	103.025	13.837	64.2001	4.02582	0.0095439	0.623153
gi|150373646	|dbj|BAF66906.1| secretory antigen SsaA-like protein	14.7357	2.38619	8.11732	1.48463	0.0151109	0.550861
gi|150373768	|dbj|BAF67028.1| clumping factor A	3.41866	0.570168	0.655259	1.13494	0.0196307	0.191671
gi|150373934	|dbj|BAF67194.1| bifunctional autolysin precursor	88.3506	7.92549	60.8123	3.89112	0.0056836	0.688307
gi|150374078	|dbj|BAF67338.1| conserved hypothetical protein	16.7752	1.42725	7.4479	1.34981	0.00119178	0.443983
gi|150374085	|dbj|BAF67345.1| alpha-hemolysin precursor	40.7353	2.97197	2.69183	2.57305	7.42321e-05	0.0660812
gi|150374089	|dbj|BAF67349.1| conserved hypothetical protein	4.45836	1.2383	1.34683	0.536153	0.0162123	0.302092
gi|150374717	|dbj|BAF67977.1| serine protease SplB	6.14252	1.68323	2.05257	1.04737	0.0233072	0.334158
gi|150374730	|dbj|BAF67990.1| leukocidin LukD precursor	82.1045	3.19788	30.2104	2.32559	2.21839e-05	0.36795
gi|150374731	|dbj|BAF67991.1| leukocidin LukE precursor	68.1007	3.84517	35.1738	10.0278	0.00604504	0.516498
gi|150374939	|dbj|BAF68199.1| leukocidin/hemolysin toxin family F subunit	131.709	3.86007	45.2071	3.96886	1.10863e-05	0.343236
gi|150374940	|dbj|BAF68200.1| leukocidin/hemolysin toxin family S subunit	243.447	20.7536	102.969	12.342	0.000545595	0.422961
gi|150375329	|dbj|BAF68589.1| immunoglobulin G-binding protein Sbi	51.6571	0.807366	23.1221	1.84632	1.63986e-05	0.447607
gi|150375330	|dbj|BAF68590.1| gamma-hemolysin component A	103.717	5.86141	61.6554	9.42488	0.00278663	0.594455
gi|150375331	|dbj|BAF68591.1| gamma-hemolysin component C	120.389	5.12567	61.9368	7.78426	0.000407631	0.514472
gi|150375332	|dbj|BAF68592.1| gamma hemolysin	127.399	11.828	60.9539	9.46682	0.00161111	0.478448
gi|150375411	|dbj|BAF68671.1| fibronectin binding protein A precursor	2.72909	0.544298	1.36899	0.632319	0.0476546	0.501629
gi|150375555	|dbj|BAF68815.1| N-acetylmuramoyl-L-alanine amidase domain protein	7.55087	2.26014	1.0272	1.05006	0.0105456	0.136038
gi|150375581	|dbj|BAF68841.1| lipase precursor	36.2954	4.30506	25.7776	1.42361	0.0158952	0.710216
gi|151220614	|ref|YP_001331436.1| conserved hypothetical protein	9.57709	0.554985	5.07387	0.851183	0.00154883	0.529792
gi|151221917	|ref|YP_001332739.1| serine protease SplB	6.14252	1.68323	2.05257	1.04737	0.0233072	0.334158
gi|151222321	|ref|YP_001333143.1| truncated MHC class II analog protein	52.6913	2.84188	13.9191	0.382287	1.97044e-05	0.264163
r-gi|150374378		3.06592	0.970664	1.0192	0.0336613	0.0217722	0.33243
1 Protein ID in NCBI for S. aureus strain Newman.
2 Protein function based on BLAST searches for S. aureus strain Newman.
3 Mean of the number of spectra detected in the three samples analyzed for this condition.
4 Standard deviation among the number of the spectra detected in the three samples analyzed for this condition.
5 p-value as obtained by applying Student's t-test.
6 Ratio of the mean of number of spectra detected in the presence of gramicidin to that in its absence.
